# Supplementary material for: Monitoring of Plasma EGFR Mutations during Osimertinib Treatment for NSCLC Patients with Acquired T790M Mutation
Source: Cancers (Basel). 2023 Aug 24;15(17):4231. doi: 10.3390/cancers15174231 (PMC10486675; doi:10.3390/cancers15174231)
Supplement: Supplementary file 1 [file cancers-15-04231-s001.zip]

Archive with 1 entries (1 files):
- cancers-2546066-supplementary.pdf
